# Supplementary material for: Enhanced Immunomodulation, Anti-Apoptosis, and Improved Tear Dynamics of (PEG)-BHD1028, a Novel Adiponectin Receptor Agonist Peptide, for Treating Dry Eye Disease
Source: Pharmaceutics. 2022 Dec 26;15(1):78. doi: 10.3390/pharmaceutics15010078 (PMC9863990; doi:10.3390/pharmaceutics15010078)
Supplement: Supplementary file 1 [file pharmaceutics-15-00078-s001.zip]

Archive with 1 entries (1 files):
- pharmaceutics-2013718-supplementary.pdf
